# Supplementary material for: A comparative study of thermal radiation model in Chinese solar greenhouse
Source: PLoS One. 2024 Sep 13;19(9):e0309225. doi: 10.1371/journal.pone.0309225 (PMC11398644; doi:10.1371/journal.pone.0309225)
Supplement: S1 File — (XLSX) [file pone.0309225.s001.xlsx]

## Sheet: Fig 5 data
Mesh size	Temperature
0.1	32.97
0.2	34.56
0.3	35.31
0.4	35.4
0.5	35.5

## Sheet: Fig 6 data
Time	Temperature
00:00:00	3.9
00:15:00	3.9
00:30:00	3.7
00:45:00	3.7
01:00:00	3.6
01:15:00	3.5
01:30:00	3.4
01:45:00	3.1
02:00:00	3.1
02:15:00	3.6
02:30:00	3.5
02:45:00	3.5
03:00:00	3.4
03:15:00	3.6
03:30:00	3.7
03:45:00	3.5
04:00:00	3.3
04:15:00	3.4
04:30:00	3.6
04:45:00	3.6
05:00:00	3.7
05:15:00	3.6
05:30:00	3.3
05:45:00	3.3
06:00:00	3.3
06:15:00	3.1
06:30:00	3.2
06:45:00	3.2
07:00:00	3.5
07:15:00	3.8
07:30:00	4.2
07:45:00	4.5
08:00:00	4.9
08:15:00	5.3
08:30:00	5.9
08:45:00	6.4
09:00:00	6.9
09:15:00	7.4
09:30:00	8.2
09:45:00	8.8
10:00:00	9.3
10:15:00	9.8
10:30:00	10.4
10:45:00	10.6
11:00:00	11
11:15:00	11.2
11:30:00	11.6
11:45:00	11.7
12:00:00	12
12:15:00	12.4
12:30:00	12.7
12:45:00	12.9
13:00:00	13
13:15:00	13
13:30:00	13.2
13:45:00	13.4
14:00:00	13.3
14:15:00	13.6
14:30:00	13.4
14:45:00	13.4
15:00:00	13.2
15:15:00	13.1
15:30:00	12.9
15:45:00	12.8
16:00:00	12.8
16:15:00	12.5
16:30:00	12.3
16:45:00	11.9
17:00:00	11.5
17:15:00	10.7
17:30:00	10.1
17:45:00	9.4
18:00:00	8.6
18:15:00	7.6
18:30:00	6.6
18:45:00	6.4
19:00:00	6.4
19:15:00	6.3
19:30:00	5.2
19:45:00	5.5
20:00:00	5.1
20:15:00	4.5
20:30:00	4.5
20:45:00	3.7
21:00:00	2.5
21:15:00	2
21:30:00	3.4
21:45:00	3.7
22:00:00	3.7
22:15:00	4.1
22:30:00	3.9
22:45:00	3.5
23:00:00	2.9
23:15:00	2.4
23:30:00	2.4
23:45:00	1.6
00:00:00	0.7

## Sheet: Fig 7 data
Time	Temperature
00:00:00	10.1
00:30:00	9.8
01:00:00	9.7
01:30:00	9.8
02:00:00	9.8
02:30:00	9.7
03:00:00	9.5
03:30:00	9.3
04:00:00	9.2
04:30:00	9
05:00:00	8.9
05:30:00	8.8
06:00:00	9.3
06:30:00	11.1
07:00:00	13.8
07:30:00	17.5
08:00:00	21.9
08:30:00	25.9
09:00:00	29.2
09:30:00	30.7
10:00:00	32.7
10:30:00	34.6
11:00:00	36.1
11:30:00	37.8
12:00:00	37.8
12:30:00	35.7
13:00:00	33.8
13:30:00	31.1
14:00:00	28.9
14:30:00	24.7
15:00:00	23.7
15:30:00	21.7
16:00:00	19.1
16:30:00	17.5
17:00:00	16
17:30:00	14.9
18:00:00	14.1
18:30:00	13.5
19:00:00	13
19:30:00	12.4
20:00:00	11.9
20:30:00	11.5
21:00:00	11.2
21:30:00	11
22:00:00	10.7
22:30:00	10.3
23:00:00	9.9
23:30:00	9.5
00:00:00	9.1

## Sheet: Fig 8 data
Time	Measured value t8	S2S	P1	DO
00:00:00	13.1
00:30:00	12.8	13.0331	12.979	13.8615
01:00:00	12.6	13.2394	13.1881	13.7234
01:30:00	12.4	13.2374	13.2205	13.6444
02:00:00	12.1	13.2252	13.2496	13.6563
02:30:00	12.1	13.2171	13.2591	13.6042
03:00:00	12.1	13.2028	13.2635	13.5926
03:30:00	12	13.1767	13.2489	13.5404
04:00:00	11.7	13.1529	13.2357	13.4939
04:30:00	11.6	13.1057	13.2036	13.4441
05:00:00	11.5	13.0726	13.1807	13.4366
05:30:00	11.3	13.0529	13.1558	13.3746
06:00:00	11.1	13.0095	13.116	13.3249
06:30:00	11	12.985	13.1038	13.2824
07:00:00	11.1	12.9839	13.1294	13.287
07:30:00	11.9	13.0513	13.2073	13.3171
08:00:00	13.3	15.8476	16.5355	16.3361
08:30:00	15.4	18.0017	19.0839	18.628
09:00:00	18.2	20.2845	21.6537	20.9867
09:30:00	23.9	22.5653	24.1232	23.129
10:00:00	27.8	24.1557	25.8072	24.8731
10:30:00	29.2	25.9165	27.6154	26.5387
11:00:00	32.4	27.5367	29.3435	28.2403
11:30:00	34.6	29.1717	30.8863	29.8717
12:00:00	35.7	30.7127	32.4176	31.406
12:30:00	37.4	31.561	33.2381	32.3534
13:00:00	37.8	31.6122	32.9336	32.3949
13:30:00	35.7	31.357	32.4338	32.2196
14:00:00	34.2	30.6501	31.4069	31.5666
14:30:00	31.4	29.8234	30.3965	30.8339
15:00:00	29.5	28.3219	28.4839	29.3978
15:30:00	25.4	27.5926	27.5527	28.6656
16:00:00	24.7	26.5432	26.356	27.6827
16:30:00	22.8	24.6071	24.1266	25.9603
17:00:00	20.5	23.4449	22.96	24.684
17:30:00	19.3	22.5724	21.9981	23.7051
18:00:00	18.4	21.8094	21.2081	22.8621
18:30:00	17.5	21.1259	20.5052	22.0445
19:00:00	16.8	20.478	19.8715	21.3826
19:30:00	16.2	19.8963	19.3607	20.7925
20:00:00	15.7	19.4115	18.8853	20.2162
20:30:00	15.2	18.9572	18.4696	19.7256
21:00:00	14.7	18.5371	18.0981	19.3379
21:30:00	14.3	18.1429	17.7387	18.8723
22:00:00	14	17.7951	17.4572	18.5255
22:30:00	13.7	17.4916	17.1943	18.1956
23:00:00	13.4	17.2307	16.9614	17.8842
23:30:00	13	16.9327	16.7234	17.5847
00:00:00	12.6	16.685	16.5107	17.2983

## Sheet: Fig 9 data
Time	Model	Measured temperature	Simulated temperature	Average value	Standard deviation
07:00:00	P1	11.1	13.13	12.115	1.015
07:00:00	DO	11.1	13.29	12.195	1.095
07:00:00	S2S	11.1	12.98	12.04	0.94
10:00:00	P1	27.8	25.81	26.805	0.995
10:00:00	DO	27.8	24.87	26.335	1.465
10:00:00	S2S	27.8	24.16	25.98	1.82
13:00:00	P1	37.8	32.93	35.365	2.435
13:00:00	DO	37.8	32.39	35.095	2.705
13:00:00	S2S	37.8	31.61	34.705	3.095
16:00:00	P1	24.7	26.36	25.53	0.83
16:00:00	DO	24.7	27.68	26.19	1.49
16:00:00	S2S	24.7	26.54	25.62	0.92
19:00:00	P1	16.8	19.87	18.335	1.535
19:00:00	DO	16.8	21.38	19.09	2.29
19:00:00	S2S	16.8	20.48	18.64	1.84

## Sheet: Fig 10 data
Time	Measured value t7	S2S	P1	DO		Time	Measured value t5	S2S	P1	DO		Time	Measured value t2	S2S	P1	DO
00:00:00	15.7					00:00:00	14.4					00:00:00	13.3
00:30:00	15.5	12.6295	12.813	13.7078		00:30:00	14.3	12.6382	12.8178	13.6757		00:30:00	13.1	12.6572	12.8139	13.7068
01:00:00	15.5	13.0841	13.2137	13.6091		01:00:00	14.1	13.1136	13.2167	13.5764		01:00:00	13	13.152	13.215	13.5902
01:30:00	15.4	13.1495	13.3004	13.5833		01:30:00	14	13.1871	13.3023	13.5334		01:30:00	12.8	13.2285	13.3038	13.5644
02:00:00	15.2	13.2123	13.361	13.6077		02:00:00	13.8	13.2391	13.3646	13.5518		02:00:00	12.7	13.284	13.3679	13.5769
02:30:00	15.2	13.2434	13.398	13.5911		02:30:00	13.8	13.2669	13.4019	13.5384		02:30:00	12.8	13.3017	13.4056	13.5564
03:00:00	15.2	13.261	13.4209	13.6026		03:00:00	13.8	13.2903	13.4254	13.5489		03:00:00	12.7	13.3327	13.4276	13.5786
03:30:00	15	13.2589	13.4212	13.582		03:30:00	13.7	13.2916	13.4232	13.5409		03:30:00	12.7	13.3365	13.4252	13.5697
04:00:00	14.9	13.2517	13.4211	13.547		04:00:00	13.5	13.2815	13.4251	13.5034		04:00:00	12.4	13.3347	13.4267	13.5247
04:30:00	14.9	13.2371	13.3996	13.5229		04:30:00	13.5	13.2675	13.3997	13.4828		04:30:00	12.4	13.3027	13.4037	13.5193
05:00:00	14.7	13.2197	13.3893	13.5415		05:00:00	13.4	13.2567	13.3902	13.4973		05:00:00	12.3	13.2983	13.3927	13.5159
05:30:00	14.7	13.2469	13.3729	13.5177		05:30:00	13.3	13.2628	13.3788	13.4671		05:30:00	12.1	13.2977	13.381	13.4993
06:00:00	14.6	13.2076	13.3424	13.4812		06:00:00	13.1	13.2356	13.3523	13.424		06:00:00	12	13.2754	13.3589	13.4529
06:30:00	14.6	13.205	13.3498	13.4591		06:30:00	13.1	13.2329	13.3498	13.4138		06:30:00	12	13.2752	13.3509	13.4387
07:00:00	14.6	13.2169	13.3925	13.4799		07:00:00	13.3	13.2651	13.3979	13.4439		07:00:00	12.1	13.3155	13.4021	13.4766
07:30:00	15	13.3208	13.4922	13.5341		07:30:00	13.8	13.373	13.4976	13.5064		07:30:00	12.7	13.4317	13.5005	13.5414
08:00:00	15.7	16.8135	17.2967	17.4964		08:00:00	14.7	17.3914	17.3616	18.0243		08:00:00	13.7	17.6316	17.404	18.0924
08:30:00	16.7	18.8782	19.6941	19.8118		08:30:00	16	19.6745	19.7725	20.4711		08:30:00	15	19.9633	19.825	20.5713
09:00:00	17.7	20.9334	22.0032	21.9501		09:00:00	17.7	21.8529	22.1107	22.7536		09:00:00	16.7	22.2389	22.163	22.8931
09:30:00	19.3	22.8372	24.0196	23.8277		09:30:00	19.7	23.832	24.0643	24.6786		09:30:00	18.6	24.2463	24.1568	24.8702
10:00:00	20.9	23.8477	25.2664	25.0003		10:00:00	21.5	24.8996	25.3321	25.8719		10:00:00	20.5	25.3106	25.3624	26.0013
10:30:00	21.9	25.2051	26.5353	26.2094		10:30:00	22.8	26.2224	26.6369	27.0866		10:30:00	21.9	26.6438	26.6942	27.2472
11:00:00	23.7	26.3488	27.9244	27.4735		11:00:00	24.9	27.4213	28.0319	28.3197		11:00:00	23.7	27.8344	28.0557	28.5333
11:30:00	25.6	27.394	29.0774	28.4908		11:30:00	26.9	28.4576	29.1463	29.4034		11:30:00	25.6	28.906	29.1756	29.6318
12:00:00	27.2	28.6218	30.2164	29.7324		12:00:00	28.9	29.7966	30.267	30.6544		12:00:00	26.7	30.1903	30.3006	30.8442
12:30:00	28.3	28.8124	30.4696	30.0698		12:30:00	30.4	29.9206	30.5668	30.976		12:30:00	27.8	30.4524	30.5907	31.0954
13:00:00	28.3	28.3397	29.6712	29.475		13:00:00	30.1	29.0438	29.7116	30.0575		13:00:00	27.2	29.3056	29.7469	30.1916
13:30:00	26.7	27.3752	28.7833	28.6569		13:30:00	28	28.1981	28.8783	29.1305		13:30:00	25.1	28.5787	28.9468	29.2474
14:00:00	26.2	26.4087	27.5429	27.5482		14:00:00	27.2	27.0955	27.5579	27.8238		14:00:00	24.4	27.2463	27.6194	27.9735
14:30:00	24.9	25.298	26.3424	26.6634		14:30:00	25.9	25.7949	26.4903	26.8128		14:30:00	23.5	25.9996	26.4355	26.8545
15:00:00	23.7	23.5777	24.3943	24.9807		15:00:00	24.4	23.7539	24.3444	24.6824		15:00:00	22.6	24.0107	24.3347	24.8196
15:30:00	21.9	22.9037	23.6841	24.1936		15:30:00	22.4	23.1378	23.7097	24.0768		15:30:00	20.7	23.2465	23.744	24.0799
16:00:00	21.7	22.0686	22.6307	23.2474		16:00:00	22.1	22.1412	22.6031	23.016		16:00:00	20.9	22.193	22.6322	23.0503
16:30:00	20.9	19.9993	20.4546	21.4414		16:30:00	21.3	19.8385	20.4323	21.1573		16:30:00	19.9	19.8724	20.4191	21.1354
17:00:00	19.5	19.2075	19.6599	20.2795		17:00:00	19.5	19.0132	19.6241	20.0364		17:00:00	18.6	19.0263	19.6283	19.9721
17:30:00	19.1	18.6863	19.0744	19.5921		17:30:00	18.8	18.554	19.0525	19.4094		17:30:00	17.7	18.5164	19.0639	19.3661
18:00:00	18.6	18.2505	18.6246	19.1156		18:00:00	18	18.1549	18.6305	18.8691		18:00:00	17	18.1266	18.6103	18.8221
18:30:00	18	17.8858	18.2446	18.6761		18:30:00	17.5	17.8163	18.2263	18.4786		18:30:00	16.3	17.8185	18.2141	18.4685
19:00:00	17.7	17.5858	17.9144	18.3005		19:00:00	17	17.4952	17.9008	18.1458		19:00:00	15.8	17.508	17.8987	18.1213
19:30:00	17.3	17.2906	17.6659	18.049		19:30:00	16.7	17.2321	17.6422	17.9029		19:30:00	15.4	17.2625	17.6415	17.8722
20:00:00	17.2	17.0883	17.4119	17.7668		20:00:00	16.2	17.0281	17.4038	17.6505		20:00:00	15	17.0362	17.3986	17.6381
20:30:00	16.8	16.8776	17.2198	17.5818		20:30:00	16	16.8391	17.2114	17.4613		20:30:00	14.7	16.8841	17.2027	17.4461
21:00:00	16.5	16.7259	17.0334	17.3549		21:00:00	15.5	16.6963	17.0288	17.2501		21:00:00	14.3	16.7151	17.0282	17.2457
21:30:00	16.3	16.5203	16.845	17.169		21:30:00	15.4	16.4889	16.8376	17.0665		21:30:00	14.1	16.5445	16.8319	17.0688
22:00:00	16.2	16.3631	16.7119	16.9968		22:00:00	15	16.3886	16.7146	16.9113		22:00:00	13.8	16.4293	16.7132	16.9308
22:30:00	16	16.261	16.5966	16.8527		22:30:00	14.9	16.2678	16.5954	16.7828		22:30:00	13.7	16.3116	16.591	16.8064
23:00:00	15.8	16.1788	16.4873	16.7302		23:00:00	14.6	16.189	16.4884	16.6596		23:00:00	13.5	16.2193	16.4889	16.6926
23:30:00	15.7	16.031	16.3539	16.5926		23:30:00	14.4	16.0491	16.3549	16.5283		23:30:00	13.3	16.1013	16.355	16.5448
00:00:00	15.4	15.8933	16.2399	16.5146		00:00:00	14.1	15.9386	16.2379	16.4595		00:00:00	13	15.9984	16.2388	16.4791

## Sheet: Fig 11 data
Time	Model	Measured temperature	Simulated temperature	Average value	Standard deviation
07:00:00	P1	14.6	13.39	13.995	0.605
07:00:00	DO	14.6	13.48	14.04	0.56
07:00:00	S2S	14.6	13.22	13.91	0.69
10:00:00	P1	20.9	25.27	23.085	2.185
10:00:00	DO	20.9	25	22.95	2.05
10:00:00	S2S	20.9	23.85	22.375	1.475
13:00:00	P1	28.3	29.67	28.985	0.685
13:00:00	DO	28.3	29.47	28.885	0.585
13:00:00	S2S	28.3	28.34	28.32	0.02
16:00:00	P1	21.7	22.63	22.165	0.465
16:00:00	DO	21.7	23.25	22.475	0.775
16:00:00	S2S	21.7	22.07	21.885	0.185
19:00:00	P1	17.7	17.91	17.805	0.105
19:00:00	DO	17.7	18.3	18	0.3
19:00:00	S2S	17.7	17.59	17.645	0.055

## Sheet: Fig 12 data
Time	Model	Measured temperature	Simulated temperature	Average value	Standard deviation
07:00:00	P1	13.3	13.4	13.35	0.05
07:00:00	DO	13.3	13.44	13.37	0.07
07:00:00	S2S	13.3	13.27	13.285	0.015
10:00:00	P1	21.5	25.33	23.415	1.915
10:00:00	DO	21.5	25.87	23.685	2.185
10:00:00	S2S	21.5	24.9	23.2	1.7
13:00:00	P1	30.1	29.71	29.905	0.195
13:00:00	DO	30.1	30.06	30.08	0.02
13:00:00	S2S	30.1	29.04	29.57	0.53
16:00:00	P1	22.1	22.6	22.35	0.25
16:00:00	DO	22.1	23.02	22.56	0.46
16:00:00	S2S	22.1	22.14	22.12	0.02
19:00:00	P1	17	17.9	17.45	0.45
19:00:00	DO	17	18.15	17.575	0.575
19:00:00	S2S	17	17.5	17.25	0.25

## Sheet: Fig 13 data
Time	Model	Measured temperature	Simulated temperature	Average value	Standard deviation
07:00:00	P1	12.1	13.4	12.75	0.65
07:00:00	DO	12.1	13.48	12.79	0.69
07:00:00	S2S	12.1	13.32	12.71	0.61
10:00:00	P1	20.5	25.36	22.93	2.43
10:00:00	DO	20.5	26	23.25	2.75
10:00:00	S2S	20.5	25.31	22.905	2.405
13:00:00	P1	27.2	29.75	28.475	1.275
13:00:00	DO	27.2	30.19	28.695	1.495
13:00:00	S2S	27.2	29.31	28.255	1.055
16:00:00	P1	20.9	22.63	21.765	0.865
16:00:00	DO	20.9	23.05	21.975	1.075
16:00:00	S2S	20.9	22.19	21.545	0.645
19:00:00	P1	15.8	17.9	16.85	1.05
19:00:00	DO	15.8	18.12	16.96	1.16
19:00:00	S2S	15.8	17.51	16.655	0.855

## Sheet: Fig 14 data
Time	Measured value t1	S2S	P1	DO		Time	Measured value t6	S2S	P1	DO		Time	Measured value t4	S2S	P1	DO		Time	Measured value t3	S2S	P1	DO
00:00:00	10.3					00:00:00	11.3					00:00:00	10.6					00:00:00	10.4
00:30:00	10.1	11.5526	11.7404	11.7388		00:30:00	11.1	11.5449	11.7444	11.9441		00:30:00	10.4	11.5444	11.7588	11.7902		00:30:00	10.2	11.6368	11.7909	11.9254
01:00:00	9.9	12.0435	12.3205	12.3223		01:00:00	11	12.1621	12.3138	12.3293		01:00:00	10.2	12.1552	12.3312	12.3657		01:00:00	10.1	12.1773	12.3438	12.4037
01:30:00	9.7	12.3936	12.6531	12.5271		01:30:00	10.7	12.4732	12.6819	12.5972		01:30:00	10.1	12.4487	12.6592	12.5557		01:30:00	9.8	12.4559	12.6775	12.6073
02:00:00	9.6	12.5745	12.8858	12.6722		02:00:00	10.6	12.7119	12.9441	12.7465		02:00:00	9.9	12.6362	12.9086	12.715		02:00:00	9.7	12.6677	12.9218	12.6954
02:30:00	9.7	12.7749	13.1359	12.5529		02:30:00	10.6	12.9763	13.0579	12.6441		02:30:00	9.9	12.9216	13.1039	12.5994		02:30:00	9.8	12.9507	13.1119	12.6503
03:00:00	9.7	12.8965	13.1481	12.6544		03:00:00	10.7	12.9839	13.1707	12.7946		03:00:00	10.1	12.9749	13.2101	12.7343		03:00:00	9.8	12.9391	13.2307	12.7169
03:30:00	9.6	12.9798	13.1702	12.7157		03:30:00	10.4	12.9929	13.1918	12.4959		03:30:00	9.9	13.0244	13.1815	12.666		03:30:00	9.7	13.0671	13.1801	12.6945
04:00:00	9.3	13.0029	13.2173	12.5875		04:00:00	10.3	12.8505	13.2366	12.4828		04:00:00	9.7	12.9284	13.2154	12.5571		04:00:00	9.5	12.9967	13.2123	12.6005
04:30:00	9.2	12.9766	13.1834	12.6887		04:30:00	10.1	12.9836	13.1809	12.5246		04:30:00	9.5	13.0475	13.178	12.6088		04:30:00	9.3	13.1609	13.2067	12.6685
05:00:00	9.1	12.9084	13.191	12.6376		05:00:00	9.9	12.8911	13.2364	12.6814		05:00:00	9.3	12.9641	13.2072	12.6648		05:00:00	9.2	13.1156	13.2004	12.6775
05:30:00	8.9	13.0699	13.1955	12.5959		05:30:00	9.8	13.2503	13.162	12.4946		05:30:00	9.2	13.1545	13.1734	12.5771		05:30:00	9	13.183	13.2265	12.6013
06:00:00	8.8	13.1418	13.2074	12.4859		06:00:00	9.7	13.1489	13.0597	12.4565		06:00:00	9.1	13.0978	13.1334	12.4993		06:00:00	8.9	13.144	13.1251	12.5325
06:30:00	8.6	12.961	13.1367	12.5615		06:30:00	9.6	13.0396	13.1591	12.4331		06:30:00	9	13.022	13.1021	12.5445		06:30:00	8.8	13.068	13.1588	12.569
07:00:00	9.2	12.861	13.163	12.3281		07:00:00	9.9	12.9063	13.1788	12.408		07:00:00	9.5	12.9875	13.1782	12.3337		07:00:00	9.3	13.0724	13.2188	12.4168
07:30:00	10.8	13.0947	13.2969	12.4277		07:30:00	11.2	13.2501	13.3337	12.4896		07:30:00	11.1	13.1316	13.3155	12.4388		07:30:00	11.1	13.2188	13.3239	12.5035
08:00:00	13.5	16.2204	16.69	16.3213		08:00:00	13.5	16.3393	16.6734	16.3829		08:00:00	13.7	16.2485	16.6081	16.3483		08:00:00	13.8	16.2682	16.5631	16.4159
08:30:00	17	19.2411	20.126	19.6155		08:30:00	16.7	19.1147	20.2123	19.7913		08:30:00	17.2	19.2561	20.158	19.6948		08:30:00	17.5	19.2708	20.1628	19.6761
09:00:00	21.3	22.1161	23.4351	22.7982		09:00:00	20.7	22.1465	23.7243	22.8549		09:00:00	21.5	22.1123	23.5425	22.8504		09:00:00	21.9	22.1297	23.5482	22.855
09:30:00	25.4	25.1315	26.5442	25.5868		09:30:00	24.7	25.3636	26.2455	25.2656		09:30:00	25.4	25.1871	26.225	25.3372		09:30:00	25.9	25.1866	26.2865	25.4277
10:00:00	28	27.0684	28.2498	27.7941		10:00:00	27.8	26.9369	28.1949	27.4612		10:00:00	28.3	27.0038	28.1117	27.6262		10:00:00	29.2	26.9717	28.1686	27.8574
10:30:00	28.3	29.1977	30.0209	29.3295		10:30:00	28.6	29.0408	29.831	29.2856		10:30:00	28.9	29.1814	29.9457	29.3391		10:30:00	30.7	29.0285	30.0134	29.375
11:00:00	30.4	30.1329	31.9302	31.0924		11:00:00	30.7	30.4325	31.8089	30.9744		11:00:00	30.7	30.2291	32.1182	31.2356		11:00:00	32.7	30.215	31.9269	31.3757
11:30:00	32.1	31.9652	33.5687	32.2836		11:30:00	32.7	31.8845	33.6745	32.0009		11:30:00	32.7	31.8038	33.5753	32.3847		11:30:00	34.6	31.9311	33.6362	32.2987
12:00:00	33.4	33.6263	34.6031	34.1538		12:00:00	33.8	33.7476	34.5343	34.0785		12:00:00	34.2	33.6249	34.5265	34.0444		12:00:00	36.1	33.674	34.5938	34.0985
12:30:00	34.9	34.8414	35.2317	35.0161		12:30:00	35.3	34.5493	35.7305	35.0307		12:30:00	35.7	34.6481	35.6585	35.024		12:30:00	37.8	34.8888	35.5528	35.0266
13:00:00	34.6	33.5683	34.5241	34.8314		13:00:00	34.6	34.1434	34.8353	34.9931		13:00:00	35.3	33.859	34.5037	34.866		13:00:00	37.8	33.7866	34.6682	34.7964
13:30:00	31.4	33.5059	34.4987	33.4935		13:30:00	31.7	33.5545	33.9231	33.301		13:30:00	32.7	33.5248	34.3455	33.3249		13:30:00	35.7	33.8085	34.2233	33.2608
14:00:00	30.7	32.456	32.8521	32.2977		14:00:00	30.7	32.182	32.6553	32.319		14:00:00	31.4	32.4152	32.7014	31.9801		14:00:00	33.8	32.3768	32.7378	32.0498
14:30:00	28.6	30.9848	31.1508	31.0847		14:30:00	28.3	30.8332	30.7912	31.1309		14:30:00	28.9	30.9297	31.2174	31.2033		14:30:00	31.1	30.8529	31.2963	31.1547
15:00:00	26.7	29.0251	28.7647	29.412		15:00:00	26.7	29.0303	28.9819	29.3437		15:00:00	27.2	28.9324	29.0199	29.197		15:00:00	28.9	29.014	28.9012	29.3651
15:30:00	23.3	27.6098	27.6276	27.443		15:30:00	23.3	27.6775	27.5873	28.0664		15:30:00	23.7	27.6979	27.6155	27.9728		15:30:00	24.7	27.7897	27.5965	28.0529
16:00:00	23.3	25.8993	25.9924	26.1605		16:00:00	22.4	26.2978	25.8354	26.374		16:00:00	22.8	26.2348	25.9363	26.2313		16:00:00	23.7	26.2748	25.9618	26.4129
16:30:00	21.3	23.6945	23.5571	23.73		16:30:00	20.9	23.774	23.677	23.8996		16:30:00	21.1	23.7685	23.688	23.7216		16:30:00	21.7	23.8439	23.6849	23.7774
17:00:00	19.1	21.9714	21.9592	22.0865		17:00:00	18.8	22.0178	21.9347	22.3018		17:00:00	18.9	21.9212	21.8893	22.1871		17:00:00	19.1	22.0977	22.0208	22.3021
17:30:00	17.3	20.7578	20.8169	20.9488		17:30:00	17.5	20.9052	20.7685	20.9101		17:30:00	17.3	20.8225	20.7597	20.9774		17:30:00	17.5	20.8728	20.8025	20.9812
18:00:00	15.8	20.0034	20.043	19.6986		18:00:00	16.5	20.1716	20.0694	19.9322		18:00:00	16	20.0984	20.041	19.6342		18:00:00	16	20.1055	20.0845	19.7499
18:30:00	14.7	19.3915	19.1301	19.3411		18:30:00	15.5	19.4673	19.2917	19.0506		18:30:00	15	19.5353	19.1992	19.1371		18:30:00	14.9	19.5028	19.2202	19.2031
19:00:00	14	18.8061	18.8806	18.4885		19:00:00	14.9	18.9836	18.8864	18.2406		19:00:00	14.3	18.8575	18.882	18.455		19:00:00	14.1	18.8127	18.9011	18.4872
19:30:00	13.4	18.3022	18.4149	18.2342		19:30:00	14.3	18.1511	18.417	18.2746		19:30:00	13.7	18.1285	18.3394	18.2787		19:30:00	13.5	18.2432	18.4022	18.261
20:00:00	12.7	17.9833	17.9454	17.591		20:00:00	13.7	18.124	18.0238	17.5617		20:00:00	13.1	17.9897	17.9793	17.6396		20:00:00	13	18.0599	17.9957	17.6455
20:30:00	12.3	17.4086	17.6524	17.2845		20:30:00	13.3	17.5817	17.7247	17.4008		20:30:00	12.6	17.4222	17.7084	17.3597		20:30:00	12.4	17.4698	17.6966	17.3005
21:00:00	11.7	17.4098	17.3727	16.714		21:00:00	12.8	17.4662	17.3904	17.0409		21:00:00	12.1	17.5044	17.3841	16.8785		21:00:00	11.9	17.4764	17.3842	16.9403
21:30:00	11.3	16.9773	17.1638	16.7485		21:30:00	12.4	17.177	17.2173	16.8342		21:30:00	11.6	17.1134	17.219	16.7468		21:30:00	11.5	17.1325	17.2413	16.8287
22:00:00	11.1	16.4771	16.955	16.3633		22:00:00	12.1	16.6044	16.7988	16.3378		22:00:00	11.5	16.645	16.9347	16.2387		22:00:00	11.2	16.6495	16.9571	16.3537
22:30:00	10.8	16.4596	16.6288	15.9694		22:30:00	11.9	16.3533	16.6998	16.0871		22:30:00	11.2	16.3336	16.6747	15.9342		22:30:00	11	16.3976	16.7442	16.0633
23:00:00	10.4	16.4462	16.5889	15.8061		23:00:00	11.5	16.4756	16.6337	15.9545		23:00:00	10.8	16.5298	16.6179	15.8303		23:00:00	10.7	16.5727	16.5916	15.8765
23:30:00	10.1	16.2771	16.3041	15.9517		23:30:00	11.2	16.182	16.3622	15.8358		23:30:00	10.4	16.1063	16.3161	15.9925		23:30:00	10.3	16.2859	16.3379	16.0608
00:00:00	9.7	15.9722	16.2463	15.8585		00:00:00	10.8	15.8094	16.3034	15.7715		00:00:00	10.2	15.8294	16.2344	15.8922		00:00:00	9.9	15.9239	16.2719	15.8916

[truncated: 1 more sheets: Fig 15 data]
